# Supplementary material for: Facilitating Maize Seed Germination Under Heat Stress via Exogenous Melatonin
Source: Int J Mol Sci. 2025 Feb 13;26(4):1608. doi: 10.3390/ijms26041608 (PMC11855634; doi:10.3390/ijms26041608)
Supplement: Supplementary file 1 [file ijms-26-01608-s001.zip]

Archive with 1 entries (1 files):
- ijms-3421592-supplementary.xlsx
