# Supplementary material for: Facilitating Maize Seed Germination Under Heat Stress via Exogenous Melatonin
Source: Int J Mol Sci. 2025 Feb 13;26(4):1608. doi: 10.3390/ijms26041608 (PMC11855634; doi:10.3390/ijms26041608)
Supplement: Supplementary file 1 [file ijms-26-01608-s001.zip › ijms-3421592-supplementary.xlsx]

## Sheet: Sheet1
Gene name	Primer sequences (5′-3′)
Actin	F: CACCGCCGAACGGGAAAT
	R:AAGGACCTCAGGGCAACG
Zm00001d051306	F:AGCTGCTGCTCAGAAAGAGA
	R:TCCTCGTCGTCAAGTTCCAA
Zm00001d038806	F:GCCGCATTGGACATCATCTT
	R:CCCTCTTCTCGATCCACCTC
Zm00001d010048	F:CCTATGATGAGGCAGCCAGA
	R:CATGACGTGCCAGTCTGAAG
Zm00001d014848	F:CGTGTTCTAACAGGCTGTCG
	R:ATGGTACGGTGTTCATGGGT
Zm00001d009990	F:TGGGCCATCGATGAGGATTT
	R:AAGCTAACCACACCCATCCA
Zm00001d034129	F:CTTCTTCCACGACTGCTTCG
	R:AAGTTGAAGCATCGCCAGTC
Zm00001d033228	F:TACGGCCTGACATGGTGATT
	R:CAGCGCTAGCTAACGGATTC
Zm00001d039634	F:CGACCTCTTCCACATCCTCA
	R:GAAGTAGCCGAGCGAGATCC
Zm00001d034898	F:AGATGGACAAGGTGGTCAGG
	R:CCTGTAGTGCCTCATGGTGA
Zm00001d025544	F:GAATGCCTGGCAAGAGAGTG
	R:GGTCCTAGACCAACACCCAA
Zm00001d033222	F:CCAATTCCGTCAGGTTCTCG
	R:AAGTTGAGCTGCTTCTTGCC
Zm00001d034769	F:CGTCTCAGGTGGTCTGATGT
	R:CTCGAGTACCATGGCAGGAT
